# Supplementary material for: Antigen recognition detains CD8+ T cells at the blood-brain barrier and contributes to its breakdown
Source: Nat Commun. 2023 May 30;14:3106. doi: 10.1038/s41467-023-38703-2 (PMC10229608; doi:10.1038/s41467-023-38703-2)
Supplement: Supplementary file 12 — Source Data [file 41467_2023_38703_MOESM12_ESM.xlsx]

## Sheet: Figure 1b
	TNF-α/IFN-γ stimulation					TNF-α/IFN-γ stimulation
% of DAPI+ MHC-I+ cells	NS	24 hours	48 hours		% of DAPI+ PD-L1+ cells	NS	24 hours	48 hours
	6.45	79.31	98.94			0	7.79	45.45
	0	20	62.66			0	2.12	16.27
	0	13.84	70			0	2.63	20.79
	18	60	61.31			0	18	40

## Sheet: Figure 1c
Relative quantification	Non-Stimulated			TNF-α/IFN-γ Stimulated					Ct values	Non-Stimulated			TNF-α/IFN-γ Stimulated
CD80	1	1	1	4.41	6.56	2.02			β-actin	21.072	21.535	21.053	20.058	19.793	20.792
CD86	1	1	1	1.60251	0.68	8.27256			CD80	32.701	32.386	33.6	29.592	28.756	31.45
									CD86	35.702	34.482	33.5	32.719	33.682	31.085

## Sheet: Figure 1e
No Peptide	VSV	SIINFEKL (0.1 ng/mL)	OVA (100 ug/mL)
1	0.531843	6.51965	5.43631
1	0.555066	6.19493	3.18392
1	0.012	10.7147	12.6223

## Sheet: Figure 1h
Endothelial cell coverage (area %)	WT pMBMECs
	No Peptide	VSV	SIINFEKL	OVA
	100	100	2	21

## Sheet: Figure 2a
	WT			B2M KO
	No Peptide	VSV	SIINFEKL	No Peptide	VSV	SIINFEKL
N° arrested cells/FOV	48	38	63	91	73	63
	66	66	74	58	37	44
	40	47	97	40	68	57

## Sheet: Figure 2b
	WT									B2M KO
	No Peptide			VSV			SIINFEKL			No Peptide			VSV			SIINFEKL
Probing	15	4.76	5.56	16.13	15.52	9.52	95.24	94.52	92.78	9.76	3.85	2.86	10.77	2.78	5	21.05	14.29	22.81
Probing with Diapedesis	0	0	0	3.23	3.45	2.38	1.59	0	0	0	0	0	1.54	0	0	3.51	0	1.75
Crawling	42.5	20.63	47.22	41.94	36.21	28.57	0	2.74	5.15	30.49	26.92	25.71	30.77	33.33	30	28.07	19.05	28.07
Crawling with Diapedesis	2.5	3.17	2.78	9.68	1.72	0	0	0	0	3.66	1.92	2.86	6.15	0	5	8.77	7.14	1.75
Detachment	40	71.43	41.67	29.03	43.1	59.52	3.17	2.74	2.06	56.1	67.31	68.57	50.77	63.89	60	38.6	59.52	45.61

## Sheet: Figure 2c
	WT			B2M KO
	No Peptide	VSV	SIINFEKL	No Peptide	VSV	SIINFEKL
Distance (µm)	602.432	314.094	68.1361	430.916	331.559	291.768
	287.086	281.679	79.0411	416.126	366.088	378.878
	267.306	303.589	98.2936	250.851	228.606	270.928
	361.194	362.995	88.6389	279.721	292.719	393.8
	267.209	341.446		372.639	363.718	330.317
	521.537	232.068		414.494	549.142	241.09
	211.507	198.671		320.481	544.854	314.44
	161.287	234.812		305.593	200.711	180.553
	180.562	200.365		245.781	189.451	229.218
	294.36	234.993		287.475	241.029	315.464
	319.733	210.748		265.618	87.3006	152.778
	374.853	345.63		199.662	365.406	316.089
	285.001	340.744		385.162	499.024	283.544
	388.099	568.223			198.428	159.776
	403.092	223.233			139.645
	139.048	253.141			195.825
	246.288	206.055			261.406
	271.098	201.752

## Sheet: Figure 2d
	WT			B2M KO
	No Peptide	VSV	SIINFEKL	No Peptide	VSV	SIINFEKL
Speed (µm/min)	24.7575	12.7335	2.57117	17.7089	13.4416	11.9905
	11.798	11.4194	2.98268	17.1011	14.8414	15.5703
	10.9852	12.3077	4.01198	10.309	9.26778	11.134
	14.8436	14.716	3.61792	11.4954	11.867	16.1836
	10.9812	13.8424		15.3139	14.7453	13.5747
	21.433	9.40818		17.034	22.2625	9.9078
	8.63292	8.10906		13.1704	20.5606	12.9222
	6.58314	9.58416		12.5587	8.19228	7.41996
	7.36992	8.17818		10.1006	7.73268	9.3558
	12.0147	9.59154		11.7337	9.8379	12.8761
	13.0503	8.60196		10.8415	3.56329	6.2358
	15.3001	14.1074		8.14944	14.9145	12.9016
	11.6327	13.9079		15.5099	20.3683	11.5732
	15.8408	23.1928			8.0991	6.52146
	16.4527	9.11154			5.6998
	5.67542	10.3323			7.99284
	9.98466	8.41038			10.6696
	11.0652	8.23476

## Sheet: Figure 3b
	No Peptide	SIINFEKL (0.1ng/mL)	SIINFEKL (10ng/mL)	SIINFEKL (100ng/mL)	OVA (100ng/mL)	OVA (200ng/mL)
% of CD25 high	0	79.08	90.38	90.58	0.54	4.86
	0.44	67.85	87.85	89.25	35.95	44.65
% of CD44 high	1.51	12.7	18.7	18.7	1.47	2.95
	11.83	62.23	70.03	68.03	52.23	54.03
% of CD69 high	1.01	87.69	92.89	93.29	20.29	37.69
	2.915	83.335	89.635	90.735	69.935	71.835
% of CD62L high	67.4	41	23.9	19.8	63.5	59.1
	37.8	37.3	32.2	23.5	38	34
	23.6	14.7	3.93	2.41	17.3	14

## Sheet: Figure 3c
Normalized CPM (BrdU)	No Peptide	SIINFEKL (0.1ng/mL)	SIINFEKL (10ng/mL)	SIINFEKL (100ng/mL)	OVA (100ng/mL)	OVA (200ng/mL)
	1	2.82123	4.05637	6.57745	2.34738	5.15389
	1	1.35148	1.96656	2.08665	1.5382	1.68758
	1	1.12716	1.77498	1.75652	1.35321	1.37694

[truncated: 22 more sheets: Figure 3e, Figure 4a, Figure 4b, Figure 4c, Figure 4d, Figure 4f, Figure 4g, Figure 5b, Figure 5c, Figure 5d, Figure 5e, Figure 6g, Figure 7c, Figure 7d, Figure 7f, Figure 7g, Figure 7h, Supplementary Figure 1c, Supplementary Figure 1d, Supplementary Figure 3b …]
